# Supplementary material for: The effects of high shear rates on the average hydrodynamic diameter measured in biomimetic HIV Gag virus-like particle dispersions
Source: Front Bioeng Biotechnol. 2024 May 27;12:1367405. doi: 10.3389/fbioe.2024.1367405 (PMC11163053; doi:10.3389/fbioe.2024.1367405)
Supplement: Supplementary file 1 [file DataSheet1.ZIP]

Archive with 1 entries (1 files):
- bVLP+eVLP_AHD+PDI_storage.csv
