# Supplementary material for: The effects of high shear rates on the average hydrodynamic diameter measured in biomimetic HIV Gag virus-like particle dispersions
Source: Front Bioeng Biotechnol. 2024 May 27;12:1367405. doi: 10.3389/fbioe.2024.1367405 (PMC11163053; doi:10.3389/fbioe.2024.1367405)
Supplement: Supplementary file 1 [file DataSheet1.ZIP › bVLP+eVLP_AHD+PDI_storage.csv]

VLPType.	Medium.	Flow.ml/min	AHD.nm	PDI.1	Volume.ml	ShearTime.min	StoragePeriod.d	StorageCondition.�C
bVLP	Freestyle	0	156.5	0.154	14	0	0	23
bVLP	Freestyle	0	155.8	0.195	14	0	2	23
bVLP	Freestyle	0	158.5	0.126	14	0	5	23
bVLP	Freestyle	0	155.5	0.135	14	0	7	23
bVLP	Freestyle	0	157.1	0.158	14	0	10	23
bVLP	Freestyle	0	154.8	0.212	14	0	14	23
bVLP	Freestyle	0	158.2	0.183	14	0	0	23
bVLP	Freestyle	0	158.5	0.126	14	0	1	23
bVLP	Freestyle	0	159.8	0.132	14	0	2	23
bVLP	Freestyle	0	153.6	0.132	14	0	3	23
bVLP	Freestyle	0	159.2	0.031	14	0	5	23
bVLP	Freestyle	0	154.4	0.047	14	0	7	23
bVLP	Freestyle	0	151.8	0.052	14	0	10	23
bVLP	Freestyle	0	150.3	0.156	14	0	14	23
bVLP	Freestyle	0	145.4	0.185	14	0	0	23
bVLP	Freestyle	0	148.8	0.184	14	0	1	23
bVLP	Freestyle	0	149	0.198	14	0	3	23
bVLP	Freestyle	0	149.5	0.148	14	0	0	23
bVLP	Freestyle	0	150.1	0.117	14	0	0	23
bVLP	Freestyle	0	147.1	0.121	14	0	2	23
bVLP	Freestyle	0	146.8	0.117	14	0	3	23
bVLP	Freestyle	0	153.6	0.111	14	0	5	23
bVLP	Freestyle	0	149.5	0.147	14	0	7	23
bVLP	Freestyle	0	148.4	0.106	14	0	7	23
bVLP	Freestyle	0	148	0.158	14	0	10	23
bVLP	Freestyle	0	150.1	0.122	14	0	14	23
bVLP	Freestyle	15	153	0.202	14	120	0	23
bVLP	Freestyle	15	152.3	0.19	14	120	2	23
bVLP	Freestyle	15	768.2	0.717	14	120	5	23
bVLP	Freestyle	25	148.7	0.119	14	120	0	23
bVLP	Freestyle	25	405.7	0.39	14	120	3	23
bVLP	Freestyle	62	144.3	0.179	14	120	1	23
bVLP	Freestyle	62	1016	0.78	14	120	3	23
bVLP	Freestyle	62	1438	0.367	14	120	10	23
bVLP	Freestyle	80	145.7	0.191	14	120	0	23
bVLP	Freestyle	80	1239	0.574	14	120	2	23
bVLP	Freestyle	80	1155	0.487	14	120	5	23
bVLP	Freestyle	80	1301	0.466	14	120	7	23
bVLP	Freestyle	80	1179	0.445	14	120	10	23
bVLP	Freestyle	80	1319	0.486	14	120	14	23
bVLP	Freestyle	100	164.1	0.241	14	120	0	23
bVLP	Freestyle	100	280.6	0.541	14	120	1	23
bVLP	Freestyle	100	315.1	0.552	14	120	1	23
bVLP	Freestyle	100	1773	0.815	14	120	2	23
bVLP	Freestyle	100	1796	0.746	14	120	3	23
bVLP	Water	0	167	0.122	14	0	0	23
bVLP	Water	0	167.4	0.108	14	0	1	23
bVLP	Water	0	164.8	0.11	14	0	3	23
bVLP	Water	0	163.5	0.099	14	0	5	23
bVLP	Water	0	162.3	0.105	14	0	7	23
bVLP	Water	0	162.4	0.11	14	0	10	23
bVLP	Water	0	161	0.102	14	0	14	23
bVLP	Water	15	158.6	0.055	14	120	0	23
bVLP	Water	15	156.3	0.068	14	120	2	23
bVLP	Water	15	161.7	0.078	14	120	5	23
bVLP	Water	15	146.9	0.1	14	120	7	23
bVLP	Water	15	149.7	0.134	14	120	10	23
bVLP	Water	15	152.5	0.094	14	120	14	23
bVLP	Water	25	161.5	0.043	14	120	0	23
bVLP	Water	25	155.7	0.063	14	120	1	23
bVLP	Water	25	154.6	0.054	14	120	2	23
bVLP	Water	25	151.1	0.059	14	120	3	23
bVLP	Water	25	150.3	0.061	14	120	5	23
bVLP	Water	25	141.6	0.066	14	120	7	23
bVLP	Water	25	135.4	0.072	14	120	10	23
bVLP	Water	25	128.8	0.107	14	120	14	23
bVLP	Water	40	163.2	0.041	14	120	0	23
bVLP	Water	40	161.4	0.087	14	120	1	23
bVLP	Water	40	159.5	0.099	14	120	3	23
bVLP	Water	40	156.7	0.102	14	120	5	23
bVLP	Water	40	153.7	0.038	14	120	7	23
bVLP	Water	40	150.1	0.082	14	120	10	23
bVLP	Water	40	148.5	0.09	14	120	14	23
bVLP	Water	60	159.2	0.031	14	120	0	23
bVLP	Water	60	161.4	0.19	14	120	3	23
bVLP	Water	60	162.2	0.13	14	120	5	23
bVLP	Water	60	165.5	0.123	14	120	7	23
bVLP	Water	60	159.4	0.011	14	120	10	23
bVLP	Water	60	157.6	0.029	14	120	14	23
bVLP	Water	80	152.5	0.094	14	120	0	23
bVLP	Water	80	151.8	0.052	14	120	2	23
bVLP	Water	80	176.3	0.179	14	120	3	23
bVLP	Water	80	264	0.466	14	120	5	23
bVLP	Water	80	255.7	0.435	14	120	7	23
bVLP	Water	80	260	0.504	14	120	10	23
bVLP	Water	80	261.3	0.523	14	120	14	23
bVLP	Water	100	159.2	0.139	14	120	0	23
bVLP	Water	100	157.4	0.125	14	120	1	23
bVLP	Water	100	163.5	0.137	14	120	2	23
bVLP	Water	100	167.6	0.143	14	120	3	23
bVLP	Water	100	170.9	0.149	14	120	5	23
bVLP	Water	100	176.8	0.183	14	120	7	23
bVLP	Water	100	206.2	0.415	14	120	10	23
bVLP	Water	100	255.7	0.435	14	120	14	23
eVLP	Freestyle	0	148.3	0.116	14	0	0	23
eVLP	Freestyle	0	148.3	0.111	14	0	0	23
eVLP	Freestyle	0	149.4	0.132	14	0	1	23
eVLP	Freestyle	0	149.2	0.126	14	0	1	23
eVLP	Freestyle	0	149.1	0.1	14	0	3	23
eVLP	Freestyle	0	149.8	0.103	14	0	3	23
eVLP	Freestyle	0	149.1	0.124	14	0	5	23
eVLP	Freestyle	0	150.1	0.142	14	0	7	23
eVLP	Freestyle	0	149.6	0.12	14	0	10	23
eVLP	Freestyle	0	150.4	0.134	14	0	14	23
eVLP	Freestyle	0	148	0.125	14	0	0	23
eVLP	Freestyle	0	155.2	0.174	14	0	2	23
eVLP	Freestyle	0	200.7	0.311	14	0	4	23
eVLP	Freestyle	0	147	0.135	14	0	7	23
eVLP	Freestyle	0	150.1	0.142	14	0	0	23
eVLP	Freestyle	0	149.9	0.113	14	0	2	23
eVLP	Freestyle	0	147.1	0.138	14	0	4	23
eVLP	Freestyle	0	150.7	0.111	14	0	7	23
eVLP	Freestyle	0	148.5	0.098	14	0	10	23
eVLP	Freestyle	0	150.7	0.111	14	0	14	23
eVLP	Freestyle	0	148.3	0.116	14	0	0	23
eVLP	Freestyle	0	148.3	0.111	14	0	0	23
eVLP	Freestyle	0	149.4	0.132	14	0	1	23
eVLP	Freestyle	0	149.2	0.126	14	0	1	23
eVLP	Freestyle	0	149.1	0.1	14	0	3	23
eVLP	Freestyle	0	149.8	0.103	14	0	3	23
eVLP	Freestyle	0	149.1	0.124	14	0	5	23
eVLP	Freestyle	0	150.1	0.142	14	0	7	23
eVLP	Freestyle	0	147.1	0.138	14	0	10	23
eVLP	Freestyle	0	149.5	0.109	14	0	10	23
eVLP	Freestyle	0	150.7	0.111	14	0	14	23
eVLP	Freestyle	0	149.4	0.132	14	0	0	23
eVLP	Freestyle	0	149.2	0.126	14	0	0	23
eVLP	Freestyle	0	149.4	0.132	14	0	1	23
eVLP	Freestyle	0	149.2	0.126	14	0	1	23
eVLP	Freestyle	0	147.6	0.096	14	0	2	23
eVLP	Freestyle	0	148.3	0.126	14	0	2	23
eVLP	Freestyle	0	149.2	0.153	14	0	9	23
eVLP	Freestyle	0	150.7	0.123	14	0	14	23
eVLP	Freestyle	15	151.1	0.111	14	120	0	23
eVLP	Freestyle	15	150.8	0.129	14	120	0	23
eVLP	Freestyle	15	148.7	0.123	14	120	1	23
eVLP	Freestyle	15	151.4	0.12	14	120	1	23
eVLP	Freestyle	15	149.5	0.117	14	120	1	23
eVLP	Freestyle	15	148.7	0.119	14	120	2	23
eVLP	Freestyle	15	150	0.153	14	120	2	23
eVLP	Freestyle	15	150.7	0.095	14	120	3	23
eVLP	Freestyle	15	148.3	0.089	14	120	3	23
eVLP	Freestyle	15	149.5	0.106	14	120	6	23
eVLP	Freestyle	15	148.5	0.126	14	120	6	23
eVLP	Freestyle	15	149.1	0.127	14	120	7	23
eVLP	Freestyle	15	147.3	0.119	14	120	7	23
eVLP	Freestyle	15	148.1	0.111	14	120	9	23
eVLP	Freestyle	15	153.3	0.116	14	120	13	23
eVLP	Freestyle	25	150.5	0.122	14	120	0	23
eVLP	Freestyle	25	148.6	0.117	14	120	0	23
eVLP	Freestyle	25	148.3	0.122	14	120	1	23
eVLP	Freestyle	25	149.3	0.131	14	120	1	23
eVLP	Freestyle	25	150.4	0.113	14	120	2	23
eVLP	Freestyle	25	147.8	0.111	14	120	2	23
eVLP	Freestyle	25	149.4	0.126	14	120	3	23
eVLP	Freestyle	25	148	0.098	14	120	3	23
eVLP	Freestyle	25	147.6	0.131	14	120	4	23
eVLP	Freestyle	25	147.9	0.115	14	120	4	23
eVLP	Freestyle	25	147.5	0.099	14	120	5	23
eVLP	Freestyle	25	149.7	0.132	14	120	5	23
eVLP	Freestyle	25	149.4	0.112	14	120	7	23
eVLP	Freestyle	25	149.3	0.105	14	120	7	23
eVLP	Freestyle	25	149.5	0.102	14	120	10	23
eVLP	Freestyle	25	148.5	0.098	14	120	14	23
eVLP	Freestyle	40	151.7	0.141	14	120	0	23
eVLP	Freestyle	40	151	0.115	14	120	1	23
eVLP	Freestyle	40	150.6	0.14	14	120	2	23
eVLP	Freestyle	40	149.5	0.109	14	120	3	23
eVLP	Freestyle	40	150.4	0.138	14	120	5	23
eVLP	Freestyle	40	149.9	0.142	14	120	7	23
eVLP	Freestyle	40	149.8	0.135	14	120	10	23
eVLP	Freestyle	40	146.2	0.119	14	120	14	23
eVLP	Freestyle	40	150.4	0.134	14	120	14	23
eVLP	Freestyle	60	147.5	0.121	14	120	0	23
eVLP	Freestyle	60	147.2	0.14	14	120	1	23
eVLP	Freestyle	60	148.9	0.119	14	120	1	23
eVLP	Freestyle	60	148.9	0.134	14	120	3	23
eVLP	Freestyle	60	146.2	0.119	14	120	5	23
eVLP	Freestyle	60	147.2	0.122	14	120	7	23
eVLP	Freestyle	60	146.2	0.119	14	120	10	23
eVLP	Freestyle	60	148.6	0.165	14	120	14	23
eVLP	Freestyle	80	143.2	0.129	14	120	0	23
eVLP	Freestyle	80	170.9	0.129	14	120	1	23
eVLP	Freestyle	80	187.8	0.11	14	120	1	23
eVLP	Freestyle	80	183.3	0.101	14	120	2	23
eVLP	Freestyle	80	206.8	0.163	14	120	3	23
eVLP	Freestyle	80	220.7	0.232	14	120	4	23
eVLP	Freestyle	80	231.6	0.407	14	120	7	23
eVLP	Freestyle	80	387.7	0.671	14	120	7	23
eVLP	Freestyle	80	287.9	0.532	14	120	10	23
eVLP	Freestyle	80	268.9	0.469	14	120	14	23
eVLP	Freestyle	100	146.7	0.131	14	120	0	23
eVLP	Freestyle	100	145.6	0.113	14	120	1	23
eVLP	Freestyle	100	143.6	0.14	14	120	1	23
eVLP	Freestyle	100	196.9	0.225	14	120	2	23
eVLP	Freestyle	100	287	0.437	14	120	3	23
eVLP	Freestyle	100	319.3	0.437	14	120	4	23
eVLP	Freestyle	100	321.8	0.68	14	120	7	23
eVLP	Freestyle	100	215.9	0.346	14	120	7	23
eVLP	Water	0	162.8	0.125	14	0	0	23
eVLP	Water	0	163.4	0.102	14	0	2	23
eVLP	Water	0	157	0.087	14	0	3	23
eVLP	Water	0	156.4	0.07	14	0	7	23
eVLP	Water	0	155.2	0.085	14	0	14	23
eVLP	Water	15	156.6	0.085	14	120	0	23
eVLP	Water	15	154.8	0.078	14	120	1	23
eVLP	Water	15	150.4	0.064	14	120	3	23
eVLP	Water	15	144.9	0.011	14	120	5	23
eVLP	Water	15	136.2	0.092	14	120	7	23
eVLP	Water	15	140.8	0.103	14	120	10	23
eVLP	Water	15	142	0.212	14	120	14	23
eVLP	Water	25	161.7	0.087	14	120	0	23
eVLP	Water	25	154.7	0.073	14	120	1	23
eVLP	Water	25	151.2	0.041	14	120	3	23
eVLP	Water	25	150.5	0.069	14	120	5	23
eVLP	Water	25	153.3	0.027	14	120	7	23
eVLP	Water	25	149.5	0.101	14	120	10	23
eVLP	Water	25	136.6	0.108	14	120	14	23
eVLP	Water	40	156.3	0.095	14	120	0	23
eVLP	Water	40	153.9	0.082	14	120	1	23
eVLP	Water	40	149.1	0.029	14	120	2	23
eVLP	Water	40	145.7	0.038	14	120	5	23
eVLP	Water	40	138.6	0.103	14	120	7	23
eVLP	Water	40	138.8	0.116	14	120	10	23
eVLP	Water	40	134.9	0.107	14	120	14	23
eVLP	Water	60	156.7	0.072	14	120	0	23
eVLP	Water	60	156.3	0.065	14	120	1	23
eVLP	Water	60	152.9	0.068	14	120	2	23
eVLP	Water	60	150.4	0.074	14	120	5	23
eVLP	Water	60	138.6	0.103	14	120	7	23
eVLP	Water	60	136.4	0.087	14	120	10	23
eVLP	Water	60	135.6	0.083	14	120	14	23
eVLP	Water	80	159.4	0.092	14	120	0	23
eVLP	Water	80	154.6	0.064	14	120	1	23
eVLP	Water	80	152.5	0.049	14	120	2	23
eVLP	Water	80	152.3	0.033	14	120	5	23
eVLP	Water	80	143.1	0.085	14	120	7	23
eVLP	Water	80	134.3	0.099	14	120	10	23
eVLP	Water	80	140.7	0.158	14	120	14	23
eVLP	Water	100	158	0.068	14	120	0	23
eVLP	Water	100	151.8	0.072	14	120	1	23
eVLP	Water	100	147	0.101	14	120	2	23
eVLP	Water	100	149	0.084	14	120	5	23
eVLP	Water	100	144.3	0.09	14	120	7	23
eVLP	Water	100	141	0.1	14	120	10	23
eVLP	Water	100	142	0.138	14	120	14	23
